# Supplementary material for: Phenotypic Characterization of Recombinant Marek’s Disease Virus in Live Birds Validates Polymorphisms Associated with Virulence
Source: Viruses. 2023 Nov 16;15(11):2263. doi: 10.3390/v15112263 (PMC10674313; doi:10.3390/v15112263)
Supplement: Supplementary file 1 [file viruses-15-02263-s001.zip]

Archive with 1 entries (1 files):
- viruses-2660082-supplementary.pdf
